# Supplementary material for: Enhancing Bone Formation Through bFGF-Loaded Mesenchymal Stromal Cell Spheroids During Fracture Healing in Mice
Source: Bioengineering (Basel). 2024 Oct 18;11(10):1041. doi: 10.3390/bioengineering11101041 (PMC11504918; doi:10.3390/bioengineering11101041)
Supplement: Supplementary file 1 [file bioengineering-11-01041-s001.zip]

Archive with 1 entries (1 files):
- bioengineering-3238069-supplementary.pdf
